# Supplementary material for: A Modified Constitutive Model for Isotropic Hyperelastic Polymeric Materials and Its Parameter Identification
Source: Polymers (Basel). 2023 Jul 26;15(15):3172. doi: 10.3390/polym15153172 (PMC10421088; doi:10.3390/polym15153172)
Supplement: Supplementary file 1 [file polymers-15-03172-s001.zip]

Archive with 2 entries (2 files):
- Supporting Information.pdf
- Treloar.xlsx
