# Supplementary material for: A Modified Constitutive Model for Isotropic Hyperelastic Polymeric Materials and Its Parameter Identification
Source: Polymers (Basel). 2023 Jul 26;15(15):3172. doi: 10.3390/polym15153172 (PMC10421088; doi:10.3390/polym15153172)
Supplement: Supplementary file 1 [file polymers-15-03172-s001.zip › Treloar.xlsx]

## Sheet: Large deformation
Uniaxial tension			Equibiaxial tension			Pure shear
Nominal strain	Nominal stress/Mpa		Nominal strain	Nominal stress/Mpa		Nominal strain	Nominal stress/Mpa
0	0		0	0		0	0
0.0840029	0.0939694		0.0436709	0.105633		0.0497206	0.0659494
0.168006	0.165034		0.0873418	0.189004		0.0994413	0.123282
0.252009	0.220271		0.131013	0.255603		0.149162	0.173638
0.336012	0.264957		0.174684	0.309761		0.198883	0.218334
0.420015	0.302917		0.218354	0.354844		0.248603	0.258418
0.504017	0.336833		0.262025	0.39342		0.298324	0.294718
0.58802	0.368497		0.305696	0.427409		0.348044	0.327883
0.672023	0.399031		0.349367	0.458207		0.397765	0.358421
0.756026	0.429063		0.393038	0.486794		0.447486	0.386726
0.840029	0.458871		0.436709	0.513832		0.497206	0.413106
0.924032	0.488509		0.48038	0.539735		0.546927	0.437805
1.00803	0.517889		0.524051	0.564742		0.596648	0.461015
1.09204	0.546863		0.567722	0.588963		0.646368	0.482894
1.17604	0.575266		0.611392	0.61243		0.696089	0.503579
1.26004	0.602959		0.655063	0.635124		0.745809	0.523187
1.34405	0.629853		0.698734	0.657004		0.79553	0.541828
1.42805	0.655918		0.742405	0.678031		0.845251	0.559608
1.51205	0.681191		0.786076	0.698174		0.894971	0.576629
1.59606	0.705773		0.829747	0.717425		0.944692	0.592994
1.68006	0.729824		0.873418	0.735803		0.994413	0.608803
1.76406	0.753546		0.917089	0.753355		1.04413	0.624159
1.84806	0.77718		0.960759	0.770155		1.09385	0.639163
1.93207	0.800983		1.00443	0.786302		1.14357	0.653913
2.01607	0.825219		1.0481	0.801917		1.1933	0.668504
2.10007	0.850144		1.09177	0.817135		1.24302	0.683025
2.18408	0.875994		1.13544	0.832104		1.29274	0.697561
2.26808	0.902974		1.17911	0.846973		1.34246	0.712185
2.35208	0.931251		1.22278	0.861892		1.39218	0.726963
2.43608	0.960948		1.26646	0.877005		1.4419	0.741951
2.52009	0.992137		1.31013	0.892443		1.49162	0.757191
2.60409	1.02484		1.3538	0.908323		1.54134	0.772717
2.68809	1.05904		1.39747	0.924742		1.59106	0.788549
2.7721	1.09467		1.44114	0.941777		1.64078	0.804696
2.8561	1.13162		1.48481	0.959484		1.6905	0.821155
2.9401	1.16975		1.52848	0.977893		1.74022	0.837915
3.0241	1.20891		1.57215	0.997014		1.78994	0.854954
3.10811	1.24894		1.61582	1.01684		1.83966	0.872242
3.19211	1.28965		1.65949	1.03733		1.88938	0.889746
3.27611	1.33091		1.70316	1.05844		1.9391	0.907425
3.36012	1.37257		1.74684	1.08013		1.98883	0.925237
3.44412	1.41454		1.79051	1.1023		2.03855	0.943139
3.52812	1.45677		1.83418	1.1249		2.08827	0.961088
3.61213	1.49925		1.87785	1.14785		2.13799	0.979048
3.69613	1.54204		1.92152	1.17108		2.18771	0.996982
3.78013	1.58526		1.96519	1.19452		2.23743	1.01486
3.86413	1.62911		2.00886	1.21813		2.28715	1.03268
3.94814	1.67383		2.05253	1.24188		2.33687	1.0504
4.03214	1.71975		2.0962	1.26574		2.38659	1.06805
4.11614	1.76724		2.13987	1.28972		2.43631	1.08562
4.20015	1.81673		2.18354	1.31384		2.48603	1.10314
4.28415	1.8687		2.22722	1.33816		2.53575	1.12063
4.36815	1.92362		2.27089	1.36275		2.58547	1.13814
4.45215	1.98202		2.31456	1.38771		2.63519	1.15571
4.53616	2.04437		2.35823	1.41313		2.68491	1.17341
4.62016	2.11116		2.4019	1.43916		2.73463	1.19128
4.70416	2.18282		2.44557	1.46593		2.78436	1.20941
4.78817	2.25972		2.48924	1.49359		2.83408	1.22786
4.87217	2.34215		2.53291	1.52228		2.8838	1.24668
4.95617	2.43032		2.57658	1.55214		2.93352	1.26595
5.04017	2.52433		2.62025	1.58332		2.98324	1.28573
5.12418	2.62421		2.66392	1.6159		3.03296	1.30606
5.20818	2.72986		2.70759	1.64998		3.08268	1.32698
5.29218	2.84114		2.75127	1.68561		3.1324	1.34852
5.37619	2.95783		2.79494	1.72281		3.18212	1.3707
5.46019	3.07973		2.83861	1.76154		3.23184	1.39351
5.54419	3.20669		2.88228	1.80175		3.28156	1.41695
5.6282	3.3387		2.92595	1.84332		3.33128	1.44099
5.7122	3.47599		2.96962	1.88611		3.381	1.46562
5.7962	3.61918		3.01329	1.92995		3.43072	1.49081
5.8802	3.76942		3.05696	1.97465		3.48044	1.51656
5.96421	3.92863		3.10063	2.02004		3.53016	1.54285
6.04821	4.09972		3.1443	2.06597		3.57989	1.56975
6.13221	4.28684		3.18797	2.11236		3.62961	1.59735
6.21622	4.49582		3.23165	2.15924		3.67933	1.62582
6.30022	4.73443		3.27532	2.20681		3.72905	1.65543
6.38422	5.01296		3.31899	2.2555		3.77877	1.6866
6.46822	5.34466		3.36266	2.30605		3.82849	1.71991
6.55223	5.74638		3.40633	2.35961		3.87821	1.75616
6.63623	6.23922		3.45	2.41784		3.92793	1.79642

## Sheet: Medium deformation
Uniaxial tension			Equibiaxial tension			Pure shear
Nominal strain	Nominal stress/Mpa		Nominal strain	Nominal stress/Mpa		Nominal strain	Nominal stress/Mpa
0	0		0	0		0	0
0.0560019	0.0656004		0.0291139	0.073204		0.0331471	0.0450152
0.112004	0.119812		0.0582278	0.1356		0.0662942	0.0859293
0.168006	0.165034		0.0873418	0.189004		0.0994413	0.123282
0.224008	0.203258		0.116456	0.234978		0.132588	0.157541
0.28001	0.236123		0.14557	0.274854		0.165735	0.189109
0.336012	0.264957		0.174684	0.309761		0.198883	0.218334
0.392014	0.290825		0.203797	0.340651		0.23203	0.245514
0.448016	0.314567		0.232911	0.368319		0.265177	0.270903
0.504017	0.336833		0.262025	0.39342		0.298324	0.294718
0.560019	0.358112		0.291139	0.416493		0.331471	0.317142
0.616021	0.378761		0.320253	0.437973		0.364618	0.338332
0.672023	0.399031		0.349367	0.458207		0.397765	0.358421
0.728025	0.419085		0.378481	0.477464		0.430912	0.377518
0.784027	0.439017		0.407595	0.495954		0.464059	0.39572
0.840029	0.458871		0.436709	0.513832		0.497206	0.413106
0.896031	0.478652		0.465823	0.531209		0.530353	0.429746
0.952033	0.498337		0.494937	0.548163		0.563501	0.445699
1.00803	0.517889		0.524051	0.564742		0.596648	0.461015
1.06404	0.537261		0.553165	0.580974		0.629795	0.47574
1.12004	0.556401		0.582278	0.59687		0.662942	0.489916
1.17604	0.575266		0.611392	0.61243		0.696089	0.503579
1.23204	0.593814		0.640506	0.627647		0.729236	0.516763
1.28804	0.612016		0.66962	0.64251		0.762383	0.529503
1.34405	0.629853		0.698734	0.657004		0.79553	0.541828
1.40005	0.647321		0.727848	0.671119		0.828677	0.553771
1.45605	0.664426		0.756962	0.684844		0.861824	0.565361
1.51205	0.681191		0.786076	0.698174		0.894971	0.576629
1.56805	0.697647		0.81519	0.711106		0.928118	0.587606
1.62406	0.71384		0.844304	0.723646		0.961266	0.59832
1.68006	0.729824		0.873418	0.735803		0.994413	0.608803
1.73606	0.745661		0.902532	0.747592		1.02756	0.619084
1.79206	0.761422		0.931646	0.759034		1.06071	0.629195
1.84806	0.77718		0.960759	0.770155		1.09385	0.639163
1.90407	0.793014		0.989873	0.780985		1.127	0.649018
1.96007	0.809001		1.01899	0.79156		1.16015	0.65879
2.01607	0.825219		1.0481	0.801917		1.1933	0.668504
2.07207	0.841744		1.07722	0.812098		1.22644	0.678187
2.12807	0.858647		1.10633	0.822145		1.25959	0.687865
2.18408	0.875994		1.13544	0.832104		1.29274	0.697561
2.24008	0.893844		1.16456	0.842018		1.32588	0.707296
2.29608	0.912249		1.19367	0.851933		1.35903	0.717091
2.35208	0.931251		1.22278	0.861892		1.39218	0.726963
2.40808	0.950886		1.2519	0.871938		1.42532	0.736929
2.46409	0.971176		1.28101	0.882109		1.45847	0.747001
2.52009	0.992137		1.31013	0.892443		1.49162	0.757191
2.57609	1.01377		1.33924	0.902974		1.52477	0.767509
2.63209	1.03608		1.36835	0.913732		1.55791	0.77796
2.68809	1.05904		1.39747	0.924742		1.59106	0.788549
2.7441	1.08264		1.42658	0.936026		1.62421	0.799278
2.8001	1.10685		1.4557	0.947603		1.65735	0.810148
2.8561	1.13162		1.48481	0.959484		1.6905	0.821155
2.9121	1.15692		1.51392	0.971677		1.72365	0.832296
2.9681	1.1827		1.54304	0.984187		1.7568	0.843565
3.0241	1.20891		1.57215	0.997014		1.78994	0.854954
3.08011	1.23551		1.60127	1.01015		1.82309	0.866454
3.13611	1.26244		1.63038	1.02359		1.85624	0.878055
3.19211	1.28965		1.65949	1.03733		1.88938	0.889746
3.24811	1.31711		1.68861	1.05134		1.92253	0.901515
3.30411	1.34476		1.71772	1.06561		1.95568	0.91335
3.36012	1.37257		1.74684	1.08013		1.98883	0.925237
3.41612	1.40052		1.77595	1.09486		2.02197	0.937164
3.47212	1.42859		1.80506	1.10979		2.05512	0.949119
3.52812	1.45677		1.83418	1.1249		2.08827	0.961088
3.58412	1.48506		1.86329	1.14017		2.12141	0.973062
3.64013	1.51347		1.89241	1.15556		2.15456	0.98503
3.69613	1.54204		1.92152	1.17108		2.18771	0.996982
3.75213	1.5708		1.95063	1.18669		2.22085	1.00891
3.80813	1.5998		1.97975	1.20238		2.254	1.02081
3.86413	1.62911		2.00886	1.21813		2.28715	1.03268
3.92014	1.65881		2.03797	1.23395		2.3203	1.0445
3.97614	1.68898		2.06709	1.24982		2.35344	1.05629
4.03214	1.71975		2.0962	1.26574		2.38659	1.06805
4.08814	1.75121		2.12532	1.28171		2.41974	1.07977
4.14414	1.78349		2.15443	1.29774		2.45288	1.09146
4.20015	1.81673		2.18354	1.31384		2.48603	1.10314
4.25615	1.85107		2.21266	1.33003		2.51918	1.1148
4.31215	1.88665		2.24177	1.34633		2.55233	1.12646
4.36815	1.92362		2.27089	1.36275		2.58547	1.13814
4.42415	1.96214		2.3	1.37934		2.61862	1.14984

## Sheet: Small deformation
Uniaxial tension			Equibiaxial tension			Pure shear
Nominal strain	Nominal stress/Mpa		Nominal strain	Nominal stress/Mpa		Nominal strain	Nominal stress/Mpa
0	0		0	0		0	0
0.028001	0.0343913		0.014557	0.0380775		0.0165735	0.023057
0.0560019	0.0656004		0.0291139	0.073204		0.0331471	0.0450152
0.0840029	0.0939694		0.0436709	0.105633		0.0497206	0.0659494
0.112004	0.119812		0.0582278	0.1356		0.0662942	0.0859293
0.140005	0.143413		0.0727848	0.163323		0.0828677	0.10502
0.168006	0.165034		0.0873418	0.189004		0.0994413	0.123282
0.196007	0.184911		0.101899	0.212832		0.116015	0.140772
0.224008	0.203258		0.116456	0.234978		0.132588	0.157541
0.252009	0.220271		0.131013	0.255603		0.149162	0.173638
0.28001	0.236123		0.14557	0.274854		0.165735	0.189109
0.308011	0.250971		0.160127	0.292865		0.182309	0.203995
0.336012	0.264957		0.174684	0.309761		0.198883	0.218334
0.364013	0.278204		0.189241	0.325655		0.215456	0.232163
0.392014	0.290825		0.203797	0.340651		0.23203	0.245514
0.420015	0.302917		0.218354	0.354844		0.248603	0.258418
0.448016	0.314567		0.232911	0.368319		0.265177	0.270903
0.476016	0.32585		0.247468	0.381154		0.28175	0.282995
0.504017	0.336833		0.262025	0.39342		0.298324	0.294718
0.532018	0.34757		0.276582	0.405181		0.314897	0.306094
0.560019	0.358112		0.291139	0.416493		0.331471	0.317142
0.58802	0.368497		0.305696	0.427409		0.348044	0.327883
0.616021	0.378761		0.320253	0.437973		0.364618	0.338332
0.644022	0.388932		0.33481	0.448227		0.381192	0.348507
0.672023	0.399031		0.349367	0.458207		0.397765	0.358421
0.700024	0.409078		0.363924	0.467943		0.414339	0.368087
0.728025	0.419085		0.378481	0.477464		0.430912	0.377518
0.756026	0.429063		0.393038	0.486794		0.447486	0.386726
0.784027	0.439017		0.407595	0.495954		0.464059	0.39572
0.812028	0.448953		0.422152	0.504962		0.480633	0.404511
0.840029	0.458871		0.436709	0.513832		0.497206	0.413106
0.86803	0.468772		0.451266	0.522577		0.51378	0.421516
0.896031	0.478652		0.465823	0.531209		0.530353	0.429746
0.924032	0.488509		0.48038	0.539735		0.546927	0.437805
0.952033	0.498337		0.494937	0.548163		0.563501	0.445699
0.980034	0.508133		0.509494	0.556497		0.580074	0.453433
1.00803	0.517889		0.524051	0.564742		0.596648	0.461015
1.03604	0.527601		0.538608	0.5729		0.613221	0.468449
1.06404	0.537261		0.553165	0.580974		0.629795	0.47574
1.09204	0.546863		0.567722	0.588963		0.646368	0.482894
1.12004	0.556401		0.582278	0.59687		0.662942	0.489916
1.14804	0.565871		0.596835	0.604692		0.679515	0.496809
1.17604	0.575266		0.611392	0.61243		0.696089	0.503579
1.20404	0.584581		0.625949	0.620082		0.712662	0.510229
1.23204	0.593814		0.640506	0.627647		0.729236	0.516763
1.26004	0.602959		0.655063	0.635124		0.745809	0.523187
1.28804	0.612016		0.66962	0.64251		0.762383	0.529503
1.31605	0.62098		0.684177	0.649804		0.778957	0.535715
1.34405	0.629853		0.698734	0.657004		0.79553	0.541828
1.37205	0.638633		0.713291	0.66411		0.812104	0.547846
1.40005	0.647321		0.727848	0.671119		0.828677	0.553771
1.42805	0.655918		0.742405	0.678031		0.845251	0.559608
1.45605	0.664426		0.756962	0.684844		0.861824	0.565361
1.48405	0.672849		0.771519	0.691559		0.878398	0.571034
1.51205	0.681191		0.786076	0.698174		0.894971	0.576629
1.54005	0.689455		0.800633	0.70469		0.911545	0.582152
1.56805	0.697647		0.81519	0.711106		0.928118	0.587606
1.59606	0.705773		0.829747	0.717425		0.944692	0.592994
1.62406	0.71384		0.844304	0.723646		0.961266	0.59832
1.65206	0.721854		0.858861	0.729772		0.977839	0.603588
1.68006	0.729824		0.873418	0.735803		0.994413	0.608803
1.70806	0.737756		0.887975	0.741743		1.01099	0.613967
1.73606	0.745661		0.902532	0.747592		1.02756	0.619084
1.76406	0.753546		0.917089	0.753355		1.04413	0.624159
1.79206	0.761422		0.931646	0.759034		1.06071	0.629195
1.82006	0.769297		0.946203	0.764633		1.07728	0.634195
1.84806	0.77718		0.960759	0.770155		1.09385	0.639163
1.87607	0.785083		0.975316	0.775604		1.11043	0.644103
1.90407	0.793014		0.989873	0.780985		1.127	0.649018
1.93207	0.800983		1.00443	0.786302		1.14357	0.653913
1.96007	0.809001		1.01899	0.79156		1.16015	0.65879
1.98807	0.817076		1.03354	0.796763		1.17672	0.663652
2.01607	0.825219		1.0481	0.801917		1.1933	0.668504
2.04407	0.833439		1.06266	0.807027		1.20987	0.673348
2.07207	0.841744		1.07722	0.812098		1.22644	0.678187
2.10007	0.850144		1.09177	0.817135		1.24302	0.683025
2.12807	0.858647		1.10633	0.822145		1.25959	0.687865
2.15607	0.867261		1.12089	0.827133		1.27616	0.692709
2.18408	0.875994		1.13544	0.832104		1.29274	0.697561
2.21208	0.884853		1.15	0.837064		1.30931	0.702422
